# Supplementary material for: Exploring Prescription Practices: Insights from an Antimicrobial Stewardship Program at a Tertiary Healthcare Facility, Rwanda
Source: Antibiotics (Basel). 2024 Jun 12;13(6):548. doi: 10.3390/antibiotics13060548 (PMC11200619; doi:10.3390/antibiotics13060548)
Supplement: Supplementary file 1 [file antibiotics-13-00548-s001.zip]

Archive with 1 entries (1 files):
- antibiotics-3023114-supplementary.pdf
